# Supplementary material for: Anions Containing Tripoid Conjugated N4− System: Salts of 5-(Substituted Amino)-[1,2,3]triazolo[4,5-c][1,2,5]oxadiazol-5-ium-4-ides, as well as Their Synthesis, Structure, and Thermal Stability
Source: Molecules. 2022 Sep 23;27(19):6287. doi: 10.3390/molecules27196287 (PMC9571959; doi:10.3390/molecules27196287)
Supplement: Supplementary file 1 [file molecules-27-06287-s001.zip]

Archive with 1 entries (1 files):
- molecules-1905183-supplementary.pdf
